# Supplementary material for: An untargeted metabolome-wide association study of maternal perinatal tobacco smoking in newborn blood spots
Source: Metabolomics. 2025 Feb 20;21(2):30. doi: 10.1007/s11306-025-02225-3 (PMC11842421; doi:10.1007/s11306-025-02225-3)
Supplement: Supplementary file 1 — Supplementary file1 (XLSX 39 KB) [file 11306_2025_2225_MOESM1_ESM.xlsx]

## Sheet: ST1.Mommichog_mets
Supplemental Table 1. Mummichog Annotated Metabolites
Pathway	Name	KEGG ID	Ion	M/Z	Time	VIP	Coefficient b	P vlaue b	Adjusted p value b	Fold change c	Mode	Metabolite annotation confidence a
Androgen and estrogen biosynthesis and metabolism	16alpha-Hydroxyandrost-4-ene-3,17-dione	C05140	M-H	301.181	205.6	2.16747	0.356617	0.000600826	0.0012093	0.37463	C18neg	4
	5beta-Dihydrotestosterone	C05293	M-H	289.218	223.5	2.07644	0.297897	0.000744892	0.00136281	0.12819	C18neg	4
	4-methoxyestrone	CE2189	M-H	299.166	34.7	2.11786	0.327787	0.000669096	0.0012613	0.193581	C18neg	4
Arachidonic acid metabolism	(5Z)-(15S)-11alpha-Hydroxy-9,15-dioxoprostanoate	C04671	M+H	352.222	47.7	2.28909	0.328034	0.000605266	0.00112867	0.356575	HILICpos	4
	10,11-dihydro-12-oxo-LTB4	CE5944	M+Na	335.221	26.5	2.06476	0.310959	0.00137917	0.00184837	0.245344	HILICpos	4
	15(R)-HEPE	CE7081	M+H	317.211	24	2.56851	0.36625	0.000132514	0.000485263	0.441017	HILICpos	4
	15-oxo-PGE1	CE7092	M+H	352.222	47.7	2.28909	0.328034	0.000605266	0.00112867	0.356575	HILICpos	4
C21-steroid hormone biosynthesis and metabolism	Androst-4-ene-3,17-dione	C00280	M+H	309.183	49.1	2.28747	-0.305725	0.00342244	0.00383549	-0.382437	HILICpos	4
	5beta-Androstane-3,17-dione	C03772	M+H	289.215	26.8	2.06068	0.301014	0.000994246	0.00152684	0.326346	HILICpos	4
	11-Dehydrocorticosterone	C05490	M+H	344.198	55.7	2.42563	0.257446	0.000515803	0.00103357	0.0203291	HILICpos	4
Electron transport chain	Ubiquinone	C00399	M-H	299.166	34.7	2.11786	0.327787	0.000669096	0.0012613	0.193581	C18neg	4
Fatty acid oxidation	Ubiquinone	C00399	M-H	299.166	34.7	2.11786	0.327787	0.000669096	0.0012613	0.193581	C18neg	4
N-Glycan biosynthesis	Farnesyl diphosphate	C00448	M+H	383.141	55.6	2.14937	0.295556	0.000968175	0.00150734	0.146804	HILICpos	4
	Dolichyl beta-D-glucosyl phosphate	C01246	M+H	489.224	64.2	2.35018	-0.319299	0.000277968	0.000740933	-0.629831	HILICpos	4
	3'-UMP	C01368	M+Na	347.025	197.4	2.13968	0.527199	5.02112e-05	0.000314576	0.239495	HILICpos	4
Tryptophan metabolism	Alanine	C00041	M+H	90.055	52.4	2.22684	0.29027	0.00249853	0.00292621	0.106993	HILICpos	1
	Beta-alanine	C00099	M+H	90.055	52.4	2.22684	0.29027	0.00249853	0.00292621	0.106993	HILICpos	1
	Sarcosine	C00213	M+H	90.055	52.4	2.22684	0.29027	0.00249853	0.00292621	0.106993	HILICpos	1
	Kynurenine	C00328	M+H	209.092	51	2.86312	0.389352	1.91875e-05	0.000211279	0.183025	HILICpos	1
	Melatonin	C01598	M+H	255.11	43.7	3.18288	0.500123	6.66861e-07	4.55752e-05	0.312187	HILICpos	4
	4,6-Dihydroxyquinoline	C05639	M+H	162.056	33.8	2.58443	0.410836	5.18124e-05	0.000320744	0.213319	HILICpos	4
Vitamin A (retinol) metabolism	Vitamin A (Retinol)	C00473	NA	269.226	22.4	2.28906	0.372516	0.000427731	0.000935007	0.743484	HILICpos	1
	all-trans-4-Hydroxyretinoic acid	C16677	M+H	317.211	24	2.56851	0.36625	0.000132514	0.000485263	0.441017	HILICpos	4
	all-trans-4-Hydroxyretinoic acid	C16677	M-H	315.197	203.6	2.02127	0.33775	0.000948671	0.00158549	0.204242	C18neg	4
	9-cis-retinoate	CE1617	M+H-H2O	299.2	24	3.02121	0.441577	3.84809e-06	9.06795e-05	0.423545	HILICpos	4
	4-hydroxy-all-trans-retinyl acetate	CE2961	M-H	325.218	227.5	2.21776	0.328398	0.000596258	0.0012093	1.11603	C18neg	4
	5-oxo-EPE	CE7111	M+H	315.195	23.9	3.07599	0.40493	4.80745e-06	0.000104161	0.533168	HILICpos	4
a Schymanski EL; Jeon J; Gulde R; Fenner K; Ruff M; Singer HP; Hollender (2014) Identifying Small Molecules via High Resolution Mass Spectrometry: Communicating Confidence. J Environ. Sci. Technol 48: 2097–8
b Coefficients, p-values, and adjusted p-values (FDR) were derived from logistic regression, adjusted for potential confounders. Positive coefficients mean the metabolite is higher among smokers; negative coefficients mean the metabolite is lower among smokers.
c Log 2-fold change was calculated as the log2 transformation of the ratio between the mean metabolite abundance in the smokers relative to the non-smokers.”

## Sheet: ST2.Mummichog_termbirth
Supplemental Table 2. Enriched metabolomic pathways associated with maternal smoking status among term birth infants only (N=764)
Pathway	Overlap size	Pathway size	p-value	Mode
Vitamin A (retinol) metabolism	3	24	0.02277	HILIC
Androgen and estrogen biosynthesis and metabolism	4	41	0.0258	HILIC
Putative anti-Inflammatory metabolites formation from EPA	2	12	0.0279	HILIC
Lysine metabolism	3	28	0.03428	HILIC
Tyrosine metabolism	9	109	0.00235	C18
Porphyrin metabolism	3	22	0.01496	C18
Urea cycle/amino group metabolism	4	56	0.04605	C18

## Sheet: ST3.Cotinine_Concentrations
Supplemental Table 3. Cotinine concentrations (ng/ml) in newborn dried blood samples (N=883)
Random Sample ID	Cotinine concentration (ng/ml)
EX9142RC	0
QI1124JG	0
QW9943XG	0
YI3849VR	0
DC6264MM	0
JJ2356HR	0
TZ1183VL	0
WX9736ZT	0
WZ3639EF	0
JB5520LZ	0
OG3800CB	0
TJ6437CK	0
FJ8094PA	0
AN2255HA	0
SM1945UP	0
XQ2410JJ	0.360134
XN1552EB	0
XS8928TF	0.611164
NN4424EO	0
FA7860ZT	0
FJ7641TJ	0
BB1467CY	0
BE3919VU	0
DR4817WL	0
WM8112ZG	0
PU1906RM	0.825317
OU3273UB	0
XF2940QY	0
RK1892YP	0
FF6029SI	0
DD2275TP	0
QO7780CS	0
AU9711VQ	0
IT5491UI	0
UK8374TD	0
OU6599HN	0
TG4550OD	0
SH5265FF	0
KH6010GM	0
PS4239WG	0
RV2042II	0
ZU5521LT	0
KU2749PN	0
PE1025NQ	0
OL3118DY	0
CE1265JF	0
PF2133GR	0
NP8043JF	0
IC2329IM	0
BJ8715OJ	0
RB8404SO	0
PQ1877DI	0
GL5776DM	0
PE9648ZU	0
YQ8155ZR	0
FD5730TW	0
JR8166XP	0
VC7077YR	0
RJ8852XH	0
RW3467OT	0
IV4045AX	0
FG5191UZ	0
UB8516OP	0
YJ3878DM	0
HU7937GG	0
RG7770LD	0
KV4118AQ	0
BV4757AQ	0
FE9382VL	0
NB3934SB	0
GO4900VC	0
OK9465TT	0
WE1682HD	0
TX2996CA	0
RR6581YW	0
QQ8519LI	0
DQ5739OI	0
MM9644FK	0
MG1518CX	0
SV4619AR	0
HD7098WD	0
UD2751ST	0
IO9196RX	0
YP8635XS	0
PA4933FD	0
CL9184LX	0
DK6731CO	0
PH1268TD	0
OU2395XF	0
MA1308IX	0
LK9580YE	0
UV8010UA	0
CT5673EA	0
PN4984HL	0
SD4194SC	0
YB5083KZ	0
TE4441NR	0
GO4408PG	1.86626
KJ7443FD	0
CB1807UL	0
IG3395ZL	0
YL4225SK	0
PD2323PH	0
TK8800KW	0
SR9018VH	0
VH6978VS	0
NL3515BJ	0
BT8106CL	0
RE8993IX	0
GQ9635VO	0
MF4848GO	0
EK9047HF	0
GW3766AO	0
PF5317MY	0
XI6781DU	0
FO5723HV	0
UU4836YE	0
XA2421MB	0
HF5362MN	0
MO8959UO	0
KM7680ML	0
IC8970MI	0
EO2611LC	0
TZ7231XE	0
IL7388KR	0
JT3929ZK	0
QP8322HX	0
EZ7455WM	0
YW6930UN	0
NT4831MJ	0
KG9216HY	0
KW7505ZF	0
GF8338IE	0
GN6794QK	0
CS9851VQ	0
RK2482QM	0
DO3277XM	0
CG2233LW	0
ZO2735LG	0
BF2285XS	0
VU9706SN	1.15175
FM9261RW	2.26325
ND8382FQ	0
VE4380DD	0
PF8962JK	0
SI8701ZD	0
DA2903DE	0
MG4191NS	0
GF6497JK	0.777941
NX2288HT	0
OZ6994PT	0.354068
GR6289IZ	0
YL8324ZS	0
IG9491WF	0
OR3671AD	0
PK4857HN	0
TV7703FT	0
SQ2599SC	0
WQ7733WN	0
BC3680WW	0
JX6906HI	0
ZA1740CA	0
SI3902WO	0
NT7977PH	0
NJ4524DP	0
WF6760RY	0
MA5590CK	0
BA7968CH	0
YR2539KA	0
UB7045XX	0
EC9976ZH	0
OR7505IO	0
XZ6461CA	0
YP2483SR	0
XX8113NQ	0
NH6016ZE	0
VO8478XW	0
NU6828YS	0
GI6573YP	0
BP1983LR	0.408999
QI8119MY	0
MM4940XO	0
XF5674MK	0
TV1196VN	0
AS5615TU	0.832126
YR2801EG	0
OI6948VN	0
ZR2075RZ	0
QH3785YK	0
XF9805SX	0
RB5793TZ	0
GZ2480LI	0
PR3923GN	0
IF9928YO	0
DL5332CE	0
JL4266IR	0
GB7194UO	0
GK4634AX	0
IT8011WM	0
WY2405OB	0
UD9322PZ	0
CB6136JF	0.150236
VN8082WO	0
RI5245JY	0
ZO5706ZH	0
RX1385XU	0
HL4724XH	0
CK8249LN	0
VU3275CF	0
IG9623GF	0
MG6018DE	0
AS3769NG	0
VU9130EL	0
ED7769GF	0
SW2590CH	0
UU4545ET	0
UD8238LE	0
YD6941TL	0
DP6283DZ	0
EX6431AM	0
DI2823UO	0
IH9388QD	0
DW6090GX	0
VW1574LO	0
GB8565PN	0
IQ9625IU	0
WB7257KY	0
VW3137GX	0
OX8715LO	0
OG7522CV	0
JS9864UZ	0
NI6605SR	0
KH7906AU	0
BK8645CN	0.150885
MH8814WH	0
NN1162JQ	0
PP8881ZR	0
NN5296OI	0
IV8972OX	0
NC3993ZA	0
LO5965BE	0
AI7495KQ	0
CF6241FF	0
PU5932CU	0
XG8791RJ	0
UL5369NA	0
SU4129RJ	0
QY5642GH	0
ZN7843RX	0
JM8638HF	0
CZ2115UG	0
PK7364HK	0
YL6876QF	0
YV4607DS	0
TG6622IZ	0
OP8291LE	0
DB9016UK	0
IZ5299KJ	0
PI5408HF	1.45156
ZQ6167RN	0
GP3662GU	0
HZ4264JE	0
WJ3986WH	0
ZO4553FO	0
MO3786AL	0
UB4892VY	0
UQ7729WK	0
TP8283HM	0
XN2696DX	0
LA5716SM	0
CO8278FJ	0
MZ4297PL	0
YY6913DK	0
SZ3078QP	0
AT5547GM	0
DN5805RL	0
AE5990HI	0
WR5681WX	0
KP4485OX	0
QX5023JV	0
OX5167UY	0
EN8158YJ	0
MI9065GR	0
EB5663XC	0
YJ9354VE	0
NQ1523VT	0
UO5302EQ	0
FV5567PH	0
JR8142YR	0
HZ2669LY	0
NF5994IO	0
AX3638MP	0
DQ9072BY	0
AQ7062GH	0
OC9932NU	0
AE3921EX	0
OF2948IV	0
NC4360ZL	0
JK8153LI	0
HQ7856MI	0
FX8466ZU	0
SB5358UQ	0
YK1547IP	0
JP1642KM	0
XO9272VP	0
QI8957EC	0
JG6018LT	0
AR9403FB	0
HW8313JC	0
LY3831LW	0
BW5896BP	0
UW1424LS	0
GQ8582LI	0
MP1549BS	0
SN1489TO	0
RL4614NI	0
LF1594UO	0
CD3281OR	0
GI5667EB	0
WA3945MB	0
EL6738KX	0
KZ6972IM	0
XE5910YU	0
XJ6360GO	0
FW2523PH	2.82543
XO9330WD	0
KL8078QL	0
FY1276AL	0
BO8089BJ	0
EV3518TW	0
HM8172MD	0
EA9259RO	0.413337
AO6013HZ	0
NY8884VH	0
AE2641HD	0
NA2148YS	0
TR7108WR	0
TM1067ZG	0
NO1597PN	0.170064
LC9929WR	0
NW6405RI	0
KM4022MM	1.12409
VV2449LG	0
QC6036US	0
JM9453QW	0
UQ7396VR	0
ZX3007HT	1.89519
JJ1675MG	0
RI6622JA	0.244535
QW9173NQ	0
QK4248WN	0
DN8217TS	0
KA5369VK	0.727703
LV1687RO	0
AC6558WZ	0
BZ7252LP	0
QP6607BY	0
UV3485WT	0
QS3427UL	0
MB9407UB	0
HY5525EQ	0
BL6361LY	0
WN3519DR	0
PM1065DA	0
OP8963IP	0
YU4369TC	0
EM9253UR	0
MV2179SY	0
RJ7415HO	0
HA3270YO	0.679234
KN2136ZA	0
TQ2558AT	0
FF2228UX	0
NZ6742NF	0
IL8511OL	0
EJ3298QF	0
JX5623HP	0
ER1067BW	0
ZV3732YQ	0
HF2730KD	0
ID1725EI	0
IO2337DY	0.193999
EV8355WV	0
UY7393AB	0.707493
BB3339EV	3.3215
WS6076RI	0
CK6985NR	0
IC2678BR	0
MH2603TC	0
GF4596UI	0
KE5396CR	0
TV1503PY	0
LT3821XV	0
CP3727BY	0
QN8552TF	0
NB3892MI	0
RQ9676PI	0
HC1074XZ	0
SD2156OS	0
QR7997LB	0
HA3520BT	0
LE8180XQ	0
YC7858BS	0
JS6163NC	0
HM1951SK	0
CK6492BX	0
IY7730RB	0
JY3269GO	0
EM1289QV	0
SN5643MU	0
OA4351JD	0
DO5936FF	0
NH1482NE	0
RC1996VG	0
OZ3810HJ	0
RX8134OL	0
YC1900KU	0
DY6519PF	0
EM4136CW	0
GN2904ML	0
MN4200XN	0
UY7411PQ	0
HR5350RT	0
ZE7830SL	0
DX8449VC	0
XK8211KK	0
AR6958FW	0
PQ7347DN	0
OL8584CS	0
JZ7148II	0
KG3438NR	0
LD8877PP	0
PV1050ZR	0
KW9138IA	0
QA3700VB	0
EU1278UG	0
YM6933XR	0
RH3763PJ	0
DQ5725XL	0
ZA7910FA	0
SX6134AI	0
KT8532XS	0
TD9925JG	0
VY4338DV	0
RW1831JD	0
TK8238AW	0
DW3955DC	0
FU2369EU	0
LG2842OJ	0
OX1483RT	0
NV1408SK	0
RK9202XJ	0
KP1655HZ	0
EL7470ZH	0
EW5856KM	0
ZQ5981KL	0
UJ2743PE	0
DT7642VK	0
IC1382XC	0
RV7261IA	0
RS2782HL	0
TD8287SQ	0
LM1201NL	0
DI5854HK	0
ZJ6795VE	0.0978038
LD5227EI	0
BP7445LV	0
NJ3849AM	0
XR8350TC	0
LS7871SV	0
BZ2243GG	0
HP6494XW	0
LU6490FY	0
NB7261JK	0
CL6848UL	0
GM4669HA	0
BJ6866FX	1.42705
ZZ4200RS	0
HZ3766TL	0
TZ6303HK	0
XY7747DT	0
DK9641SC	0
LK6429WT	0
XB8063BT	0
ND7640JY	0
ZG1126PL	0
JB9137RV	0
VO4088ZR	0
LV8304UT	0
IH8580AR	0
AI9408XM	0
IC1068XV	0
SL5329HU	0.521151
AV6455ON	0
UX3383UT	0
CT8541ES	0
XO3266KM	0
PS1744ID	0
ND5273GI	0
QZ4134IP	0
ZE4632DB	0
ZJ1297PN	0
TP2486HL	0.287543
RS5949QE	0
KN4879XV	0
YY2136NN	0
FD2315CP	0
VT5389FB	0
TT3180ZF	0
AH1099QY	0
UN4433KM	0
RU4010ZX	0
NB6078ZF	0
XU6543AD	0
XX5158RU	0
NZ3432QQ	0
RH5853OL	0
SV6735RF	0
RC4924EN	0
ND3514VL	0
SV6440MK	0
KU9431OD	0
XM9728MY	0
BM8582CA	0
OV1511PC	0
WU4351XW	0
MD3746UT	0
HH7543SA	0
EN2883CF	0
ZX5712YM	0
VE6803CI	0
SM5773WE	0
ZE8921CI	0
GQ1710JT	0
BZ4208ID	0
TO6360HM	0
RQ1364MX	0
LG3744XX	0
PH1033FK	0
MR7179ZI	0
KQ7403GL	0
QQ7455PU	0
ZB6190OO	0
MK6463ZV	2.271
SM5499NY	0
FP2047QN	0
QI3246NU	0
OB3940KY	0
LV2595JJ	2.42273
XI8113QT	0
ED9089NS	0
JJ6718FD	0
HK6044KC	0
CA9965ZA	0
LT7639BN	0
DR7392GI	0
EM5597NK	0
IG4252YK	0
XR3651GK	0
JC7517JK	4.16487
BH3727VQ	0
DE8997AP	0
NT6223CO	0
DE9806DT	0
QQ7771IH	0
FQ6504QD	0
OU7879IY	0
AO6969EH	0
PU1850JU	0
BM1788GO	0
FV2520PD	0
HG4801CM	0
PZ5429AJ	0
OH3135OC	0
IJ4825ZD	0
XR5491QN	0
HI8748DW	0
LR5419AB	0
SU4642PG	0
OJ4940CR	4.84543
SW4108CM	0.842797
ME6349WI	0
BV1964FP	0
XZ3629HQ	0
VV8246TO	0
BQ3103IV	0
DB4555NR	0
NQ9912DJ	0
JV3273VB	0
XJ5394HN	0
BN8493PF	0
EK5063RA	0
FS3795TY	0
ML4070EX	0
JS7596DS	0
LE5100LQ	1.821
US2642XL	0.116874
CI7715OC	0
NE9888PM	9.5014
CB9647ZF	0
TN7684IC	0
EY8634CI	0
YI3634ME	0
ZT3449PO	0.988236
HE8276LG	0
NV9448ID	0.0997076
OO4009YP	0.773952
RV2238TC	0
AQ1510BJ	0
DJ2041RG	0
ZL4939QN	0
YU3345WH	0
ZR3597XH	0
GB3702OH	0
LP1455VR	0
DO7743HS	0
JB6006DP	0
MJ5507GN	0
PS6364OZ	0
IP8496OT	0
WE6728DP	0
ZJ9783RM	0
FO5641ET	0
NY4744ZG	0
AO6809TT	0
OB6296IB	0
MV2320KY	0
UP5745NM	0
UC4883DP	0
WT7739KU	0
TQ3188LH	3.31698
JK6228HM	0
QE2620RN	0
LN6854BM	0
RR6550BB	0
CI7632HU	0
DF9293TE	0
PR2107VD	0
WD6223OF	0
QB4277DS	0
MB2773OC	0
GO6030LJ	0
AN1949SY	0
DF2209NW	0
SN9944SZ	0
UW6832DU	0
PA5068DQ	0
YJ4186YW	0
VM8963CE	0
UO8082XF	0
MP4298BW	0
CL5523NP	4.63084
GH3512RJ	0.379836
BV9493FY	0
DV4472MP	0
ZJ1026SG	0
MJ4234RT	0
JF1185XH	0
WQ8722VK	0
OO1347GJ	0
KC6898VN	0
PX3289QO	0
RN8116KA	0
UZ2077BN	0
VW1801RC	0
OJ6107EZ	0
IQ7427TZ	0
BX9468ZZ	0.333502
LS3379UL	0
KK4418KL	0
XM3504EA	0
DR5776QD	0
RB5431KW	0
OB1047OV	0
NW8314YZ	0
HZ3250MS	0
QK3860RU	0
JR1588YX	0
FE5674VD	0
YZ5785OC	0
UI2723IC	0
YU7127ZB	0
AJ2167DO	0
QG7529FB	3.15183
FG3258DX	1.4966
QT9012DK	0
CJ8771SB	0
CD2662WL	0
BT3347KV	0
VD3693DM	0
JX4915OT	0
QF5534CQ	0
PM4968AY	0
JJ5829GU	0
EP1554TQ	0
HA7590TG	0
BC3952NQ	0
RR3709RV	0
IF7620KP	0
MZ9234GH	0
JJ1950XD	0
OW7451WT	0
OV3705PA	0
YO6889YH	0
DR4153DA	0
IZ2876HB	0
GQ2940CL	0
ZQ4932JC	0
FU1775PH	0
MG1861AH	0
FS2421VB	0
FY5310MG	0
SJ4698JD	0
ZS6747FC	0
FK1373KU	0
ZU5290AI	0
NY8217LM	0
UX7940SS	0
DQ9386GW	0
FB2645KU	0
CB6253SP	0
JZ8509LU	0
SJ4552HC	0
UU6122FQ	0
CI1744MJ	0
XM2651AL	0
JG7005GC	0
YK3617CE	0
CK9152LT	0
RB6002VT	0
II2419OE	0
BQ1611ES	0
ON9808EY	0
OX7566VL	0
WR6728FR	0
HO3863XO	0
PH3467FO	0
CZ8850LN	0
VP7320AX	0
RT8761OB	0
ZA7521JV	0
LS2327PF	0
BE5647IV	0
OH9673QV	0
XJ6135UM	0
WR3731XI	0
HD5447AM	0
PB7571VZ	0
YZ6330VU	0
HK6383BD	0
DU9661VV	0.215185
FE9900PP	0
YW6067FI	0
OO8478MN	0
BN4076SN	0
AW5029CU	0
ZR7628LT	0
QQ1988ZS	0
UM8800PR	0
OZ5546ZJ	0
AB3035VV	0
CZ8528CT	0
WQ8053QI	0
WW8610LP	0
FC9190FX	0
ZM4055WB	0
NL5625JY	0
HZ7835QM	0
LG8138ZS	1.42085
CS3212GZ	0
JH6565TO	0
BD2261JZ	0
FV5871CR	0
SX7462AM	0
WV9559ZY	0
UA6919TY	0.320737
JU6904QI	0.281514
TP3400FN	0
AG1542EA	0
ZW3664SH	0
CR5528KV	0
TI1279YK	0
NB7517YQ	0
IE4764WF	0
BG1160IH	0
CE3756ZA	0
NB9249MJ	0
VU7624BH	0
MY2388JG	5.62823
CQ7019ZX	0
RC8817YY	0
IM7544PY	0.799358
KA5835OO	0
BG1468OR	0
YS2379UB	0
RE4010NT	0
WZ8652XJ	0
EO6525LL	0
HS7889KD	0
VS4815BJ	0
UP9503EW	0
MY3512JI	0
LS2352YM	0
JM1714KJ	0
UK5357VK	0
TM7600XM	0
VP2444NK	0
JN6083LA	0.490363
ZM6173XQ	0.580341
IR4984PL	0
TL4061IH	0
ZT8622MX	0
WU2105UO	0
VT6480GV	0
BX1516DX	1.15826
JU3158AW	0
ZE2603WQ	0
AO9444JT	0.589631
TB6678RH	0
VH5434FN	0
GQ9143GZ	0
JY9094HN	0
BI6965YW	0
OK3175VG	0
SO2430AE	0
HV4008OD	0
UH5029WW	0
MT9702LN	0
FP6627LU	0
LX3202NK	4.38861
VL5482GG	0
EZ4506YY	0
MA6139YH	0
NP8559QS	0
OD9896XV	0
AV7482GG	0
MD4356GN	0
PY3965ZO	0
GE5076CS	0
PO2872VE	0
LJ4851FI	0
BS4976BG	0
NY3211YF	0
VO2882LU	0
XH8533FL	0
MD7151TW	0.213967
VY2930KF	0
NS2323BQ	0
TW2145HW	0
YW3978LL	0
NW6615LW	0
OF2219BT	0
JI6106ZG	0
TU3473XG	0
ZX4245XS	0
ZA2715LM	0
YS1260DG	0
RT7077DV	0.511263
TR5536RP	0
WC6623XM	0.745217
QW4141FR	0
QU5826CD	0
VF7397PV	0
JW3755BM	0
VG1214EI	0
AT3068NC	0
XJ3804GD	0
BE6692DA	0
VO3379JM	0
EV4740EN	0
PA1947HM	0
XD8177TP	0.811119
QE5609TI	0
VY7775NG	0
YW2954MF	0
XW5722ZC	0
SU7062TS	0
EE1941QW	0
CF7457YJ	0.0582076
AS7567CM	0
ZK7179LY	0
XW5985MG	0.508893
EK4338PO	0
